# Supplementary material for: PySNV for complex intra-host variation detection
Source: Bioinformatics. 2024 Feb 29;40(3):btae116. doi: 10.1093/bioinformatics/btae116 (PMC10937218; doi:10.1093/bioinformatics/btae116)
Supplement: btae116_Supplementary_Data [file btae116_supplementary_data.zip]

Archive with 2 entries (2 files):
- pySNV_supplementary_table.xlsx
- PySNV_supplementary_r2.pdf
