# Supplementary material for: PySNV for complex intra-host variation detection
Source: Bioinformatics. 2024 Feb 29;40(3):btae116. doi: 10.1093/bioinformatics/btae116 (PMC10937218; doi:10.1093/bioinformatics/btae116)
Supplement: btae116_Supplementary_Data [file btae116_supplementary_data.zip › pySNV_supplementary_table.xlsx]

## Sheet: Table S1
Table S1: Comparison between BWA and MiniMap2
Software	BWA			MiniMap2
	Recall	Precision	F1-score	Recall	Precision	F1-score
GATK	0.64	0.98	0.77	0.66	0.98	0.79
GATK(p=10)	0.95	0.98	0.96	0.94	0.98	0.96
VarScan	0.86	0.84	0.85	0.88	0.84	0.86
iVar	0.93	0.73	0.82	0.95	0.74	0.83
FreeBayes	0.7	0.85	0.77	0.71	0.85	0.77
LoFreq	0.92	0.99	0.95	0.95	0.99	0.97

## Sheet: Table S2
Table S2: Ground Truth of Simulated Variants
Position	Ref	Var	Sample1	Sample2	Sample3	Sample4	Sample5	Sample6	Sample7	Sample8	Sample9	Sample10
28	CAAACCAACCAACTTTCGA	C	0.05	0.1	0.1	0.2	0.2	0.2	0.01	0.02	0.02	0.05
100	C	CG	0.15	0.2	0.3	0.4	0.4	0.21	0.03	0.04	0.07	0.1
204	G	A	0.51	0.43	0.55	0.7	0.85	0.81	0.73	0.3	0.5	0.55
204	G	T	0.29	0.37	0.25	0.29	0.13	0.17	0.22	0.65	0.45	0.35
241	C	T	0.5	0.36	0.23	0.34	0.47	0.5	0.31	0.18	0.24	0.37
299	A	ATTTCAAAAT	0.09	0.12	0.15	0.2	0.25	0.4	0.5	0.6	0.41	0.23
410	G	T	0.2	0.2	0.01	0.02	0.02	0.05	0.05	0.05	0.1	0.1
504	CTCATGG	C	0.59	0.77	0.76	0.92	0.88	0.88	0.8	0.75	0.65	0.5
507	ATGGTCATGTTATGGT	A	0.41	0.23	0.24	0.08	0.12	0.12	0.2	0.25	0.35	0.5
569	G	GCTTTCAAAATAACTTAAT	0.05	0.05	0.1	0.1	0.2	0.2	0.2	0.01	0.02	0.02
669	GTTACGGCGCCGATCTAAAGTCATT	G	0.49	0.38	0.57	0.72	0.9	0.86	0.78	0.75	0.6	0.55
675	GCGCCGATCTAAA	G	0.51	0.62	0.43	0.28	0.1	0.14	0.22	0.25	0.4	0.45
728	G	GCTTTCAAAATTCTTTTTACCTTTCTCT	0.05	0.1	0.1	0.2	0.2	0.2	0.01	0.02	0.02	0.05
920	CTGGACTTTA	C	0.19	0.22	0.35	0.4	0.45	0.41	0.52	0.62	0.46	0.28
923	GACTTTATTGACACTA	G	0.81	0.78	0.65	0.6	0.55	0.59	0.48	0.38	0.54	0.72
998	T	TTCATTCTTTATCTACCTACTTTTCTTAACACCATTTCATCCCCCTTTCCACCCC	0.1	0.1	0.2	0.2	0.2	0.01	0.02	0.02	0.05	0.05
1087	A	G	0.31	0.37	0.23	0.37	0.47	0.5	0.36	0.18	0.34	0.37
1131	A	ACTTTCTTCT	0.3	0.4	0.4	0.21	0.03	0.04	0.07	0.1	0.1	0.15
1205	C	A	0.29	0.37	0.55	0.7	0.85	0.81	0.73	0.65	0.5	0.35
1346	C	A	0.71	0.63	0.45	0.3	0.15	0.19	0.27	0.35	0.5	0.65
1480	CTTTGGAGGCTGTGTGTTCTCTTATGTTGGTTGCCATAACAAGTGTGCCTATTGG	C	0.1	0.1	0.2	0.2	0.2	0.01	0.02	0.02	0.05	0.05
1608	A	ATTTAAAATAATCTTATAC	0.2	0.2	0.01	0.02	0.02	0.05	0.05	0.05	0.1	0.1
1871	T	G	0.2	0.01	0.02	0.02	0.05	0.05	0.05	0.1	0.1	0.2
2098	G	GTCT	0.31	0.23	0.24	0.27	0.11	0.12	0.17	0.25	0.35	0.45
2564	G	GACTTTAAAT	0.6	0.41	0.23	0.05	0.09	0.12	0.15	0.2	0.25	0.4
2801	G	GCCATTCTTTACTCCTTTCCTTAACTCCTTTCTAAAATCCTTCCACACACCCTCA	0.2	0.2	0.01	0.02	0.02	0.05	0.05	0.05	0.1	0.1
3037	C	CCTTTAAAATATCTTATTCTCCATTTCTTTCTTAACATCCATTTCTTTCCCCCTTTACAACTTAACCCTAATCCTAAAATTAATTTCATCACCATTCATACTTTACCCA	0.05	0.1	0.1	0.2	0.2	0.2	0.01	0.02	0.02	0.05
3313	T	TGGG	1	1	1	1	1	1	1	1	1	1
3545	AATG	A	0.1	0.1	0.2	0.2	0.2	0.01	0.02	0.02	0.05	0.05
3724	T	TGGGAAACCC	1	1	1	1	1	1	1	1	1	1
4000	A	ACTCTTCAATTAATATTCTTTTCAACAT	0.2	0.01	0.02	0.02	0.05	0.05	0.05	0.1	0.1	0.2
4259	C	CACTTCAATTCATACACAT	0.31	0.42	0.23	0.27	0.08	0.12	0.17	0.2	0.35	0.35
4382	TG	T	0.07	0.12	0.15	0.25	0.25	0.3	0.11	0.22	0.22	0.25
4502	G	GACTTCAAAAAATCAATCTACCAATTCC	0.5	0.59	0.77	0.76	0.92	0.88	0.88	0.8	0.75	0.65
4700	T	TTTTAAATAATCTAATTCC	1	1	1	1	1	1	1	1	1	1
5055	C	CCCTAACTTTATCTAAATTCTCACACCTTTCTTTCTTCACACCCCTCACCCTTCCATTTTTCACACCATCAAACTTCCTCCCCCCTTAAAACTTAAAAATCCTCCAACCCACACCTATACTTCAACCCTAACAAACCTAACCCCCTCCACCAAT	0.14	0.17	0.25	0.3	0.45	0.6	0.7	0.61	0.43	0.25
5686	GTCAGCACCACCTGCT	G	0.35	0.25	0.29	0.47	0.55	0.7	0.66	0.82	0.73	0.68
5695	ACCTGCTCAGTATGAACTTAAGCATGGT	A	0.65	0.75	0.71	0.53	0.45	0.3	0.34	0.18	0.27	0.32
6016	CCAACCATATCCAAACGCAAGCTTCGAT	C	0.9	0.8	0.8	0.8	0.99	0.98	0.98	0.95	0.95	0.95
6037	CTTCGATAATTTTAAG	C	0.1	0.2	0.2	0.2	0.01	0.02	0.02	0.05	0.05	0.05
6353	T	TAAATCGGGG	0.6	0.59	0.77	0.95	0.91	0.88	0.85	0.8	0.75	0.6
6353	T	TTTTCCCAAA	0.4	0.41	0.23	0.05	0.09	0.12	0.15	0.2	0.25	0.4
6512	AGTT	A	0.01	0.02	0.02	0.05	0.05	0.05	0.1	0.1	0.2	0.2
6665	C	CCTGGAT	0.86	0.78	0.75	0.6	0.55	0.4	0.49	0.38	0.57	0.72
6666	C	CAAAAGA	0.14	0.22	0.25	0.4	0.45	0.6	0.51	0.62	0.43	0.28
7050	A	ATCCCTTCCCAACTCTCTCCAATCC	0.69	0.82	0.76	0.63	0.5	0.5	0.64	0.77	0.66	0.53
7053	G	GTACCCCCCCACC	0.31	0.18	0.24	0.37	0.5	0.5	0.36	0.23	0.34	0.47
7250	T	TCCCTTCCCCCATCACAACTCCACC	0.2	0.2	0.2	0.01	0.02	0.02	0.05	0.05	0.05	0.1
7256	T	TTCCCCAACCATC	0.8	0.8	0.8	0.99	0.98	0.98	0.95	0.95	0.95	0.9
7589	A	AATCCTCCCAATCTCT	0.35	0.2	0.29	0.37	0.55	0.7	0.85	0.81	0.73	0.65
7599	G	GTCCCTCCACTCTCACACCCCACTCCTT	0.65	0.8	0.71	0.63	0.45	0.3	0.15	0.19	0.27	0.35
7812	A	ATTTCTCAATATCACACAACTTTCCCTC	0.8	0.8	0.8	0.99	0.98	0.98	0.95	0.95	0.95	0.9
7832	A	AACTCCCTTCCAACCT	0.2	0.2	0.2	0.01	0.02	0.02	0.05	0.05	0.05	0.1
8103	TTGCAAC	T	0.1	0.2	0.2	0.2	0.01	0.02	0.02	0.05	0.05	0.05
8127	CAAAGAA	C	0.1	0.2	0.2	0.2	0.01	0.02	0.02	0.05	0.05	0.05
8321	CGTGACCTTGGTGCTT	C	0.1	0.15	0.2	0.3	0.4	0.4	0.21	0.03	0.04	0.07
8339	ATTGACTGTAGTGCGCGTCATATTAATG	A	0.9	0.85	0.8	0.7	0.6	0.6	0.79	0.97	0.96	0.93
8650	CATG	C	0.12	0.15	0.2	0.25	0.4	0.5	0.6	0.41	0.23	0.05
8950	C	CTTCCCT	0.2	0.2	0.2	0.01	0.02	0.02	0.05	0.05	0.05	0.1
8958	C	CTTTCCA	0.2	0.2	0.2	0.01	0.02	0.02	0.05	0.05	0.05	0.1
9627	CTTT	C	0.15	0.2	0.3	0.4	0.4	0.21	0.03	0.04	0.07	0.1
9629	T	C	0.2	0.2	0.2	0.01	0.02	0.02	0.05	0.05	0.05	0.1
9934	AACTAGC	A	0.85	0.85	0.7	0.7	0.6	0.79	0.78	0.97	0.93	0.93
9946	AGAAGCT	A	0.15	0.15	0.3	0.3	0.4	0.21	0.22	0.03	0.07	0.07
10201	GCTTAACCCTAATTAT	G	0.14	0.17	0.25	0.3	0.45	0.6	0.7	0.61	0.43	0.25
10219	AGATTTACTCATTCGTAAGTCTAATCAT	A	0.1	0.2	0.2	0.2	0.01	0.02	0.02	0.05	0.05	0.05
10605	CT	C	0.02	0.05	0.05	0.05	0.1	0.1	0.2	0.2	0.2	0.01
10701	ACAGGTGGTTTCTCAATCGATTTACCACAAC	A	0.15	0.15	0.3	0.3	0.4	0.21	0.22	0.03	0.07	0.07
10734	TTAATGACTTTAACCTTGTGGCTATGAAGTA	T	0.2	0.2	0.2	0.01	0.02	0.02	0.05	0.05	0.05	0.1
11080	TTTG	T	0.6	0.41	0.23	0.05	0.09	0.12	0.15	0.2	0.25	0.4
11287	GTCTGGTTTT	G	0.2	0.2	0.01	0.02	0.02	0.05	0.05	0.05	0.1	0.1
11332	A	T	0.05	0.1	0.1	0.2	0.2	0.2	0.01	0.02	0.02	0.05
11488	TTCTAACTACTCAGGTGTAGTTACAACTGTCATGTTTTTGGCCAGAGGTATTGTTTTTATGTGTGTTGAGTATTGCCCTATTTTCTTCATAACTGGTAATACACTTCAG	T	0.05	0.05	0.1	0.1	0.2	0.2	0.2	0.01	0.02	0.02
11884	CTCAGTTTTGCAACAACTCAGAGTAGAATCA	C	0.86	0.83	0.75	0.7	0.55	0.4	0.3	0.39	0.57	0.75
11919	CTAAATTGTGGGCTCAATGTGTCCAGTTACA	C	0.14	0.17	0.25	0.3	0.45	0.6	0.7	0.61	0.43	0.25
12241	CCGTGATGCAGCCATGCAA	C	0.25	0.4	0.5	0.6	0.41	0.23	0.05	0.09	0.12	0.15
12779	TACA	T	0.4	0.59	0.77	0.95	0.91	0.88	0.85	0.8	0.75	0.6
12782	A	T	0.6	0.41	0.23	0.05	0.09	0.12	0.15	0.2	0.25	0.4
13027	T	TTCCCTC	0.15	0.2	0.3	0.4	0.4	0.21	0.03	0.04	0.07	0.1
13033	T	TTTTCAC	0.85	0.8	0.7	0.6	0.6	0.79	0.97	0.96	0.93	0.9
13201	G	T	0.39	0.57	0.75	0.9	0.86	0.83	0.75	0.7	0.55	0.4
13201	G	A	0.4	0.4	0.21	0.03	0.04	0.07	0.1	0.1	0.15	0.2
13481	T	TATCCCTTCAATACTC	0.15	0.2	0.3	0.4	0.4	0.21	0.03	0.04	0.07	0.1
13500	A	ATTTCCAACTCTCTAACAACTCCACTCC	0.15	0.2	0.3	0.4	0.4	0.21	0.03	0.04	0.07	0.1
13969	A	ATTCCCAACCTCTCAC	0.2	0.2	0.2	0.01	0.02	0.02	0.05	0.05	0.05	0.1
13986	A	ATCTTCCCAACCTACTCTCCACTCCACT	0.8	0.8	0.8	0.99	0.98	0.98	0.95	0.95	0.95	0.9
14119	C	T	0.15	0.2	0.3	0.4	0.4	0.21	0.03	0.04	0.07	0.1
14120	C	T	0.2	0.2	0.2	0.01	0.02	0.02	0.05	0.05	0.05	0.1
14397	AGTGTTCCCACCTACAAGT	A	0.1	0.2	0.2	0.2	0.01	0.02	0.02	0.05	0.05	0.05
14408	C	T	0.14	0.17	0.25	0.3	0.45	0.6	0.7	0.61	0.43	0.25
14809	CGTTATAATCTACCAACAA	C	0.31	0.42	0.23	0.27	0.08	0.12	0.17	0.2	0.35	0.35
14809	C	T	0.69	0.58	0.77	0.73	0.92	0.88	0.83	0.8	0.65	0.65
15240	C	T	0.19	0.22	0.35	0.4	0.45	0.41	0.52	0.62	0.46	0.28
15240	C	CGGG	0.1	0.15	0.2	0.3	0.4	0.4	0.21	0.03	0.04	0.07
15406	G	T	0.6	0.41	0.23	0.05	0.09	0.12	0.15	0.2	0.25	0.4
15406	G	GATA	0.4	0.59	0.77	0.95	0.91	0.88	0.85	0.8	0.75	0.6
15738	C	CTCCCTTCAACCACTCAACACTTTCACTCCT	0.1	0.2	0.2	0.2	0.01	0.02	0.02	0.05	0.05	0.05
15741	T	TTCTTAACCACTCAACACTTTCACTCCTAAC	0.2	0.2	0.2	0.01	0.02	0.02	0.05	0.05	0.05	0.1
15952	C	CCCCTTCAACCTACCACACACTTCCCCCAAT	0.9	0.8	0.8	0.8	0.99	0.98	0.98	0.95	0.95	0.95
15955	G	GTCCTTCCAACCACCTACACAACCCATCCTT	0.1	0.2	0.2	0.2	0.01	0.02	0.02	0.05	0.05	0.05
16093	TTACAATACATAAGAAAGC	T	0.31	0.23	0.24	0.27	0.11	0.12	0.17	0.25	0.35	0.45
16111	C	T	0.69	0.77	0.76	0.73	0.89	0.88	0.83	0.75	0.65	0.55
16598	TTTTAGCTAA	T	0.05	0.1	0.1	0.2	0.2	0.2	0.01	0.02	0.02	0.05
16886	A	ATTT	0.6	0.41	0.23	0.05	0.09	0.12	0.15	0.2	0.25	0.4
16887	CAAA	C	0.4	0.59	0.77	0.95	0.91	0.88	0.85	0.8	0.75	0.6
17302	G	GTTCCCCCCCTACCTCCAA	0.31	0.18	0.24	0.37	0.5	0.5	0.36	0.23	0.34	0.47
17304	CTTTTGTACTGTAAATGCA	C	0.69	0.82	0.76	0.63	0.5	0.5	0.64	0.77	0.66	0.53
17669	GTGTTATCACGCATGATGTTTCATCTGCAAT	G	0.69	0.82	0.76	0.63	0.5	0.5	0.64	0.77	0.66	0.53
17676	C	CTTTACCTCCTACAACCACTTTCAACTTTAA	0.31	0.18	0.24	0.37	0.5	0.5	0.36	0.23	0.34	0.47
17678	C	T	0.21	0.03	0.04	0.07	0.1	0.1	0.15	0.2	0.3	0.4
17808	G	A	0.49	0.57	0.75	0.71	0.87	0.83	0.78	0.7	0.55	0.45
17808	G	T	0.1	0.2	0.2	0.2	0.01	0.02	0.02	0.05	0.05	0.05
18261	C	T	0.86	0.83	0.75	0.7	0.55	0.4	0.3	0.39	0.57	0.75
18267	C	T	0.14	0.17	0.25	0.3	0.45	0.6	0.7	0.61	0.43	0.25
18591	C	G	0.1	0.1	0.2	0.2	0.2	0.01	0.02	0.02	0.05	0.05
19983	CT	C	0.17	0.17	0.3	0.35	0.35	0.31	0.32	0.42	0.26	0.27
21101	GT	G	0.07	0.07	0.1	0.15	0.15	0.3	0.3	0.4	0.21	0.22
21255	G	A	0.4	0.42	0.52	0.65	0.46	0.28	0.15	0.19	0.32	0.35
21255	G	C	0.26	0.2	0.22	0.03	0.07	0.07	0.1	0.15	0.15	0.3
21255	G	T	0.2	0.21	0.01	0.02	0.02	0.05	0.05	0.05	0.1	0.1
21530	C	G	0.91	0.88	0.85	0.8	0.75	0.6	0.5	0.4	0.59	0.77
21575	C	T	1	1	1	1	1	1	1	1	1	1
21595	C	T	0.3	0.45	0.6	0.7	0.61	0.43	0.25	0.1	0.14	0.17
21597	C	T	0.3	0.45	0.6	0.7	0.61	0.43	0.25	0.1	0.14	0.17
21614	C	T	0.09	0.12	0.15	0.2	0.25	0.4	0.5	0.6	0.41	0.23
21622	C	T	0.5	0.6	0.41	0.23	0.05	0.09	0.12	0.15	0.2	0.25
21761	GCTATACATGTCTCTGGGACCAATGGTA	G	0.91	0.88	0.85	0.8	0.75	0.6	0.5	0.4	0.59	0.77
21846	C	T	0.05	0.05	0.05	0.1	0.1	0.2	0.2	0.2	0.01	0.02
21986	GGTGTTTATT	G	0.1	0.2	0.2	0.2	0.01	0.02	0.02	0.05	0.05	0.05
21990	TTTA	T	0.9	0.8	0.8	0.8	0.99	0.98	0.98	0.95	0.95	0.95
22028	GAGTTCA	G	0.2	0.01	0.02	0.02	0.05	0.05	0.05	0.1	0.1	0.2
22115	A	G	0.41	0.23	0.05	0.09	0.12	0.15	0.2	0.25	0.4	0.5
22188	CTAT	C	1	1	1	1	1	1	1	1	1	1
22227	C	T	0.07	0.1	0.1	0.15	0.2	0.3	0.4	0.4	0.21	0.03
22280	ACTTTACTTG	A	0.07	0.1	0.1	0.15	0.2	0.3	0.4	0.4	0.21	0.03
22899	G	T	0.09	0.12	0.15	0.2	0.25	0.4	0.5	0.6	0.41	0.23
23014	A	C	0.45	0.6	0.7	0.61	0.43	0.25	0.1	0.14	0.17	0.25
23191	C	T	0.07	0.07	0.15	0.15	0.25	0.3	0.3	0.21	0.22	0.22
23401	G	T	0.1	0.15	0.15	0.3	0.3	0.4	0.21	0.22	0.03	0.07
23525	C	T	0.5	0.31	0.23	0.24	0.27	0.11	0.12	0.17	0.25	0.35
23582	TATCAGACTCAGACTA	T	0.1	0.15	0.2	0.3	0.4	0.4	0.21	0.03	0.04	0.07
23594	ACTAATTCTCCTCGGCGGGCACGTAGTGTAG	A	0.71	0.63	0.45	0.3	0.15	0.19	0.27	0.35	0.5	0.65
23607	G	A	0.15	0.2	0.3	0.4	0.4	0.45	0.55	0.7	0.55	0.3
23708	A	T	0.91	0.88	0.85	0.8	0.75	0.6	0.5	0.4	0.59	0.77
23970	C	A	0.35	0.45	0.5	0.4	0.45	0.41	0.52	0.62	0.46	0.28
23970	C	G	0.19	0.3	0.35	0.31	0.22	0.24	0.27	0.11	0.12	0.17
23970	C	T	0.25	0.22	0.11	0.22	0.23	0.25	0.06	0.07	0.12	0.15
24023	C	T	0.17	0.17	0.3	0.35	0.35	0.31	0.32	0.42	0.26	0.27
24130	C	T	0.12	0.15	0.2	0.25	0.4	0.5	0.6	0.41	0.23	0.05
24410	G	A	0.12	0.22	0.25	0.25	0.06	0.12	0.12	0.25	0.25	0.25
24933	G	T	0.25	0.25	0.25	0.11	0.12	0.22	0.25	0.25	0.06	0.12
24945	T	C	0.5	0.46	0.57	0.72	0.56	0.48	0.3	0.39	0.23	0.37
25202	T	G	0.27	0.27	0.3	0.16	0.17	0.32	0.35	0.45	0.26	0.32
25521	C	T	0.22	0.3	0.4	0.55	0.6	0.51	0.43	0.44	0.28	0.13
25624	C	T	0.2	0.25	0.4	0.5	0.6	0.41	0.23	0.05	0.09	0.12
25699	G	GCCC	0.05	0.1	0.1	0.2	0.2	0.2	0.01	0.02	0.02	0.05
25800	AAACCCATTACTTTATGATGCCAACTATTTTCTTTGCTGGCATACTAATTGTTAC	A	0.29	0.37	0.55	0.7	0.85	0.81	0.73	0.65	0.5	0.35
26102	TTGATGAGCC	T	0.5	0.41	0.23	0.24	0.08	0.12	0.12	0.2	0.25	0.35
26157	TGTTA	T	0.2	0.25	0.4	0.5	0.6	0.41	0.23	0.05	0.09	0.12
26309	C	A	0.12	0.22	0.25	0.25	0.06	0.12	0.12	0.25	0.25	0.25
26340	C	G	0.95	0.9	0.9	0.8	0.8	0.8	0.99	0.98	0.98	0.95
26493	GT	G	0.15	0.15	0.3	0.3	0.4	0.21	0.22	0.03	0.07	0.07
27114	CGCTACAGGATTGGCAACT	C	0.54	0.38	0.28	0.34	0.52	0.7	0.8	0.76	0.63	0.55
27263	CTTTTAAAGTTTCCATTTGGAATCTTGA	C	0.09	0.12	0.15	0.2	0.25	0.4	0.5	0.6	0.41	0.23
27371	C	T	0.02	0.02	0.05	0.05	0.05	0.1	0.1	0.2	0.2	0.2
27554	TTGCACTGACTTGCTTTAGCACTCA	T	0.2	0.2	0.01	0.02	0.02	0.05	0.05	0.05	0.1	0.1
27763	AACTTTCATT	A	1	1	1	1	1	1	1	1	1	1
27791	CT	C	0.3	0.4	0.4	0.21	0.03	0.04	0.07	0.1	0.1	0.15
27867	A	T	0.9	0.8	0.8	0.8	0.99	0.98	0.98	0.95	0.95	0.95
27869	T	A	0.1	0.2	0.2	0.2	0.01	0.02	0.02	0.05	0.05	0.05
28077	G	A	0.14	0.17	0.25	0.3	0.45	0.6	0.7	0.61	0.43	0.25
28077	G	C	0.2	0.2	0.2	0.2	0.02	0.02	0.05	0.05	0.05	0.1
28077	G	T	0.1	0.2	0.2	0.01	0.01	0.02	0.02	0.05	0.05	0.05
28089	GGTTCTA	G	0.02	0.02	0.05	0.05	0.05	0.1	0.1	0.2	0.2	0.2
28144	TACCTTTTACAATTAATTG	T	1	1	1	1	1	1	1	1	1	1
28251	T	TCTG	0.2	0.2	0.01	0.02	0.02	0.05	0.05	0.05	0.1	0.1
28269	C	T	0.02	0.05	0.05	0.05	0.1	0.1	0.2	0.2	0.2	0.01
28290	C	T	0.2	0.2	0.2	0.01	0.02	0.02	0.05	0.05	0.05	0.1
28291	C	T	0.9	0.85	0.8	0.7	0.6	0.6	0.79	0.97	0.96	0.93
28292	C	A	0.2	0.2	0.2	0.01	0.02	0.02	0.05	0.05	0.05	0.1
28361	GGAGAACGCA	G	0.1	0.1	0.15	0.2	0.3	0.4	0.4	0.21	0.03	0.04
28877	A	T	0.8	0.8	0.8	0.99	0.98	0.98	0.95	0.95	0.95	0.9
28878	G	T	0.8	0.8	0.8	0.99	0.98	0.98	0.95	0.95	0.95	0.9
28881	G	T	0.1	0.2	0.2	0.2	0.01	0.02	0.02	0.05	0.05	0.05
28882	G	T	0.9	0.8	0.8	0.8	0.99	0.98	0.98	0.95	0.95	0.95
28883	G	C	0.6	0.41	0.23	0.05	0.09	0.12	0.15	0.2	0.25	0.4
29102	C	T	0.07	0.07	0.1	0.15	0.15	0.3	0.3	0.4	0.21	0.22
29195	G	T	0.9	0.85	0.8	0.7	0.6	0.6	0.79	0.97	0.96	0.93
29196	C	T	0.1	0.15	0.2	0.3	0.4	0.4	0.21	0.03	0.04	0.07
29375	C	T	0.07	0.1	0.1	0.15	0.2	0.3	0.4	0.4	0.21	0.03
29468	GATTTGGATGATTTCTCCAAACAATTGCAACAATCCATGAGCAGTGCTGACTCAACTCAGGCCTAAACTCATGCAGACCACACAAGGCAGATGGGCTATATAAACGTTTTCGCTTTTCCGTTTACGATATATAGTCTACTCTTGTGCAGAATGA	G	0.1	0.2	0.2	0.2	0.01	0.02	0.02	0.05	0.05	0.05
29737	GCCACGCGGAGTACGATCGAGTGTA	G	0.6	0.41	0.23	0.05	0.09	0.12	0.15	0.2	0.25	0.4

## Sheet: Table S3
Table S3: Accession Information of Real Data
Replicate1 Accession	Replicate2 Accession	Sample Alias	Diagnostic Ct Value	Library Selection	Protocol
ERR4413549	ERR5168995	COG-UK/CAMB-76472	27	PCR	ARTIC V3
ERR4413589	ERR5168712	COG-UK/CAMB-77769	24	PCR	ARTIC V3
ERR4413598	ERR5169074	COG-UK/CAMB-770F5	22	PCR	ARTIC V3
ERR4413640	ERR5168764	COG-UK/CAMB-778C0	18	PCR	ARTIC V3
ERR4413645	ERR5168632	COG-UK/CAMB-76102	20	PCR	ARTIC V3
ERR4413658	ERR5169142	COG-UK/CAMB-77550	21	PCR	ARTIC V3
ERR4413703	ERR5168834	COG-UK/CAMB-777D2	26	PCR	ARTIC V3
ERR4413716	ERR5168612	COG-UK/CAMB-77B30	21	PCR	ARTIC V3
ERR4458864	ERR5169466	COG-UK/CAMB-71F3A	20	PCR	ARTIC V3
ERR4458908	ERR5169320	COG-UK/CAMB-71ED3	19	PCR	ARTIC V3
ERR4458963	ERR5169353	COG-UK/CAMB-72740	16	PCR	ARTIC V3
ERR4458978	ERR5169277	COG-UK/CAMB-71AC0	21	PCR	ARTIC V3
ERR4459060	ERR5169481	COG-UK/CAMB-720DC	27	PCR	ARTIC V3
ERR4459068	ERR5169204	COG-UK/CAMB-728B6	18	PCR	ARTIC V3
ERR4459070	ERR5169415	COG-UK/CAMB-724B2	27	PCR	ARTIC V3
ERR4459085	ERR5168469	COG-UK/CAMB-77C79	25	PCR	ARTIC V3
ERR4459086	ERR5168344	COG-UK/CAMB-77AAC	33	PCR	ARTIC V3
ERR4459130	ERR5168488	COG-UK/CAMB-77FBC	25	PCR	ARTIC V3
ERR4459152	ERR5169037	COG-UK/CAMB-75E66	22	PCR	ARTIC V3
ERR4459155	ERR5168971	COG-UK/CAMB-75992	19	PCR	ARTIC V3
ERR4459204	ERR5168870	COG-UK/CAMB-7615D	29	PCR	ARTIC V3
ERR4459256	ERR5168979	COG-UK/CAMB-75B41	26	PCR	ARTIC V3
ERR4459302	ERR5168950	COG-UK/CAMB-75938	26	PCR	ARTIC V3
ERR4459584	ERR5168722	COG-UK/CAMB-7A60F	23	PCR	ARTIC V3
ERR4459592	ERR5168520	COG-UK/CAMB-79503	22	PCR	ARTIC V3
ERR4459610	ERR5168737	COG-UK/CAMB-7A308	29	PCR	ARTIC V3
ERR4459723	ERR5168839	COG-UK/CAMB-78012	26	PCR	ARTIC V3
ERR4459745	ERR5168781	COG-UK/CAMB-797B2	22	PCR	ARTIC V3
ERR4459776	ERR5168372	COG-UK/CAMB-78F9D	16	PCR	ARTIC V3
ERR4459860	ERR5168351	COG-UK/CAMB-7A7A2	None	PCR	ARTIC V3
ERR4459894	ERR5168369	COG-UK/CAMB-7B589	16	PCR	ARTIC V3
ERR4459910	ERR5168350	COG-UK/CAMB-79925	20	PCR	ARTIC V3
ERR4459971	ERR5168413	COG-UK/CAMB-79F41	23	PCR	ARTIC V3
ERR4460004	ERR5168318	COG-UK/CAMB-7B695	23	PCR	ARTIC V3
ERR4460005	ERR5168554	COG-UK/CAMB-79CC2	27	PCR	ARTIC V3
ERR4413553	ERR5169023	COG-UK/CAMB-76D86	24	PCR	ARTIC V3
ERR4413591	ERR5168948	COG-UK/CAMB-76E65	23	PCR	ARTIC V3
ERR4413614	ERR5168579	COG-UK/CAMB-77347	27	PCR	ARTIC V3
ERR4413618	ERR5169153	COG-UK/CAMB-774F9	24	PCR	ARTIC V3
ERR4413628	ERR5168588	COG-UK/CAMB-7764E	16	PCR	ARTIC V3
ERR4413732	ERR5169028	COG-UK/CAMB-76D68	27	PCR	ARTIC V3
ERR4458883	ERR5169438	COG-UK/CAMB-72986	23	PCR	ARTIC V3
ERR4458899	ERR5169440	COG-UK/CAMB-722B8	31	PCR	ARTIC V3
ERR4458900	ERR5169210	COG-UK/CAMB-71FEF	27	PCR	ARTIC V3
ERR4458943	ERR5169302	COG-UK/CAMB-7228B	29	PCR	ARTIC V3
ERR4458951	ERR5169189	COG-UK/CAMB-724D0	27	PCR	ARTIC V3
ERR4458967	ERR5169344	COG-UK/CAMB-72625	23	PCR	ARTIC V3
ERR4458989	ERR5169409	COG-UK/CAMB-72A56	25	PCR	ARTIC V3
ERR4459025	ERR5169288	COG-UK/CAMB-71C33	27	PCR	ARTIC V3
ERR4459032	ERR5169348	COG-UK/CAMB-71E88	26	PCR	ARTIC V3
ERR4459036	ERR5169364	COG-UK/CAMB-72AED	31	PCR	ARTIC V3
ERR4459039	ERR5169498	COG-UK/CAMB-728E3	24	PCR	ARTIC V3
ERR4459066	ERR5169266	COG-UK/CAMB-7268F	27	PCR	ARTIC V3
ERR4459097	ERR5168498	COG-UK/CAMB-77EFB	24	PCR	ARTIC V3
ERR4459137	ERR5169087	COG-UK/CAMB-76B7D	28	PCR	ARTIC V3
ERR4459196	ERR5169060	COG-UK/CAMB-76885	28	PCR	ARTIC V3
ERR4459284	ERR5168865	COG-UK/CAMB-76CA7	29	PCR	ARTIC V3
ERR4459323	ERR5169165	COG-UK/CAMB-76409	23	PCR	ARTIC V3
ERR4459332	ERR5168907	COG-UK/CAMB-76973	27	PCR	ARTIC V3
ERR4459381	ERR5169102	COG-UK/CAMB-75DB4	23	PCR	ARTIC V3
ERR4459585	ERR5168523	COG-UK/CAMB-7903F	27	PCR	ARTIC V3
ERR4459627	ERR5169340	COG-UK/CAMB-78D1B	22	PCR	ARTIC V3
ERR4459663	ERR5168663	COG-UK/CAMB-7A5D5	28	PCR	ARTIC V3
ERR4459696	ERR5168726	COG-UK/CAMB-7A5E4	27	PCR	ARTIC V3
ERR4459703	ERR5168808	COG-UK/CAMB-7806D	19	PCR	ARTIC V3
ERR4459715	ERR5169273	COG-UK/CAMB-78DB1	17	PCR	ARTIC V3
ERR4459724	ERR5169242	COG-UK/CAMB-78C87	14	PCR	ARTIC V3
ERR4459778	ERR5168615	COG-UK/CAMB-7A70C	25	PCR	ARTIC V3
ERR4459780	ERR5168786	COG-UK/CAMB-797FE	25	PCR	ARTIC V3
ERR4459786	ERR5168810	COG-UK/CAMB-77EA0	28	PCR	ARTIC V3
ERR4460007	ERR5168384	COG-UK/CAMB-77D2B	17	PCR	ARTIC V3
ERR4413615	ERR5169104	COG-UK/CAMB-776D5	28	PCR	ARTIC V3
ERR4413685	ERR5168577	COG-UK/CAMB-77B6D	26	PCR	ARTIC V3
ERR4413693	ERR5168652	COG-UK/CAMB-772E0	22	PCR	ARTIC V3
ERR4413698	ERR5169050	COG-UK/CAMB-771B6	19	PCR	ARTIC V3
ERR4413726	ERR5168761	COG-UK/CAMB-77A15	17	PCR	ARTIC V3
ERR4413728	ERR5168904	COG-UK/CAMB-76ECF	20	PCR	ARTIC V3
ERR4458869	ERR5169414	COG-UK/CAMB-71D30	24	PCR	ARTIC V3
ERR4458988	ERR5169470	COG-UK/CAMB-71FD0	22	PCR	ARTIC V3
ERR4459058	ERR5169371	COG-UK/CAMB-71D4F	25	PCR	ARTIC V3
ERR4459090	ERR5168427	COG-UK/CAMB-77CD3	29	PCR	ARTIC V3
ERR4459170	ERR5168931	COG-UK/CAMB-76B8C	17	PCR	ARTIC V3
ERR4459222	ERR5169124	COG-UK/CAMB-76490	20	PCR	ARTIC V3
ERR4459252	ERR5169171	COG-UK/CAMB-7659D	24	PCR	ARTIC V3
ERR4459364	ERR5168997	COG-UK/CAMB-75CC6	25	PCR	ARTIC V3
ERR4459377	ERR5169089	COG-UK/CAMB-75EEE	29	PCR	ARTIC V3
ERR4459606	ERR5168702	COG-UK/CAMB-7A6C3	24	PCR	ARTIC V3
ERR4459662	ERR5168751	COG-UK/CAMB-797A3	29	PCR	ARTIC V3
ERR4459705	ERR5168449	COG-UK/CAMB-79406	21	PCR	ARTIC V3
ERR4459740	ERR5168388	COG-UK/CAMB-79433	20	PCR	ARTIC V3
ERR4459762	ERR5169246	COG-UK/CAMB-78C69	27	PCR	ARTIC V3
ERR4459834	ERR5168559	COG-UK/CAMB-78E54	25	PCR	ARTIC V3
ERR4459859	ERR5168456	COG-UK/CAMB-79BF2	28	PCR	ARTIC V3
ERR4459870	ERR5168446	COG-UK/CAMB-77FF8	25	PCR	ARTIC V3
ERR4459893	ERR5168526	COG-UK/CAMB-79B5C	28	PCR	ARTIC V3
ERR4459913	ERR5168546	COG-UK/CAMB-79B6B	14	PCR	ARTIC V3
ERR4459943	ERR5168748	COG-UK/CAMB-7A405	16	PCR	ARTIC V3
ERR4459965	ERR5168635	COG-UK/CAMB-7A3AE	25	PCR	ARTIC V3
ERR4460011	ERR5168417	COG-UK/CAMB-78F42	33	PCR	ARTIC V3
